# Supplementary material for: Pharmacological preconditioning with inhaled nitric oxide (NO): Organ-specific differences in the lifetime of blood and tissue NO metabolites
Source: Nitric Oxide. 2018 Nov 1;80:52–60. doi: 10.1016/j.niox.2018.08.006 (PMC6198794; doi:10.1016/j.niox.2018.08.006)
Supplement: Data Profile [file mmc1.xml]

<?xml version="1.0" encoding="UTF-8" standalone="no"?><data:data><datasets><author>m.feelisch@soton.ac.uk</author><type>0</type><dataset><value>1</value><reason>Data will be made available on request</reason><comments/></dataset></datasets></data:data>
